# Supplementary material for: Causal relationship between the immune cells and ankylosing spondylitis: univariable, bidirectional, and multivariable Mendelian randomization
Source: Front Immunol. 2024 Apr 9;15:1345416. doi: 10.3389/fimmu.2024.1345416 (PMC11035830; doi:10.3389/fimmu.2024.1345416)
Supplement: Supplementary file 1 [file DataSheet_1.zip]

Archive with 3 entries (3 files):
- Supplementary Table1.xlsx
- Supplementary Table2.xlsx
- Supplementary Table3.xlsx
