# Supplementary material for: Causal relationship between the immune cells and ankylosing spondylitis: univariable, bidirectional, and multivariable Mendelian randomization
Source: Front Immunol. 2024 Apr 9;15:1345416. doi: 10.3389/fimmu.2024.1345416 (PMC11035830; doi:10.3389/fimmu.2024.1345416)
Supplement: Supplementary file 1 [file DataSheet_1.zip › Supplementary Table1.xlsx]

## Sheet: Sheet 1
SNP	effect_allele.exposure	other_allele.exposure	effect_allele.outcome	other_allele.outcome	beta.exposure	beta.outcome	eaf.exposure	eaf.outcome	remove	palindromic	ambiguous	id.outcome	chr	pos	se.outcome	samplesize.outcome	pval.outcome	outcome	originalname.outcome	outcome.deprecated	mr_keep.outcome	data_source.outcome	proxy.outcome	target_snp.outcome	proxy_snp.outcome	target_a1.outcome	target_a2.outcome	proxy_a1.outcome	proxy_a2.outcome	se.exposure	samplesize.exposure	pval.exposure	pos.exposure	chr.exposure	id.exposure	exposure	mr_keep.exposure	pval_origin.exposure	data_source.exposure	action	mr_keep	F statistics
rs11074934	T	C	T	C	-0.3589	0.1081	0.2194	0.2685	FALSE	FALSE	FALSE	finn-b-M13_ANKYLOSPON	16	10979440	0.0419		0.00981703	Ankylosing spondylitis || id:finn-b-M13_ANKYLOSPON	Ankylosing spondylitis	Ankylosing spondylitis || ||	TRUE	igd								0.04157	1634	1.3649e-17	10979440	16	ebi-a-GCST90002110	HLA DR on CD33dim HLA DR+ CD11b+ || id:ebi-a-GCST90002110	TRUE	reported	igd	2	TRUE	74.5396
rs12485444	A	T	A	T	0.2278	0.0075	0.4728	0.4753	FALSE	TRUE	TRUE	finn-b-M13_ANKYLOSPON	3	188135783	0.0376		0.8408	Ankylosing spondylitis || id:finn-b-M13_ANKYLOSPON	Ankylosing spondylitis	Ankylosing spondylitis || ||	TRUE	igd								0.03577	1634	2.48599e-10	188135783	3	ebi-a-GCST90002110	HLA DR on CD33dim HLA DR+ CD11b+ || id:ebi-a-GCST90002110	TRUE	reported	igd	2	FALSE	40.5573
rs61742525	A	G	A	G	0.4117	-0.2113	0.0918	0.00398	FALSE	FALSE	FALSE	finn-b-M13_ANKYLOSPON	6	33072522	0.2991		0.4799	Ankylosing spondylitis || id:finn-b-M13_ANKYLOSPON	Ankylosing spondylitis	Ankylosing spondylitis || ||	TRUE	igd								0.06776	1634	1.53699e-09	33072522	6	ebi-a-GCST90002110	HLA DR on CD33dim HLA DR+ CD11b+ || id:ebi-a-GCST90002110	TRUE	reported	igd	2	TRUE	36.916
rs6917212	G	C	G	C	-0.4813	0.3979	0.7641	0.6952	FALSE	TRUE	FALSE	finn-b-M13_ANKYLOSPON	6	32583005	0.0436		7.10559e-20	Ankylosing spondylitis || id:finn-b-M13_ANKYLOSPON	Ankylosing spondylitis	Ankylosing spondylitis || ||	TRUE	igd								0.04452	1634	2.30781e-26	32583005	6	ebi-a-GCST90002110	HLA DR on CD33dim HLA DR+ CD11b+ || id:ebi-a-GCST90002110	TRUE	reported	igd	2	TRUE	116.875
rs9269109	C	T	C	T	0.3633	-0.2021	0.3574	0.6808	FALSE	FALSE	FALSE	finn-b-M13_ANKYLOSPON	6	32443266	0.0411		8.84097e-07	Ankylosing spondylitis || id:finn-b-M13_ANKYLOSPON	Ankylosing spondylitis	Ankylosing spondylitis || ||	TRUE	igd								0.04076	1634	1.28499e-18	32443266	6	ebi-a-GCST90002110	HLA DR on CD33dim HLA DR+ CD11b+ || id:ebi-a-GCST90002110	TRUE	reported	igd	2	TRUE	79.4442
rs11074934	T	C	T	C	-0.4126	0.1081	0.2193	0.2685	FALSE	FALSE	FALSE	finn-b-M13_ANKYLOSPON	16	10979440	0.0419		0.00981703	Ankylosing spondylitis || id:finn-b-M13_ANKYLOSPON	Ankylosing spondylitis	Ankylosing spondylitis || ||	TRUE	igd								0.04076	1635	2.13895e-23	10979440	16	ebi-a-GCST90002111	HLA DR on CD33dim HLA DR+ CD11b- || id:ebi-a-GCST90002111	TRUE	reported	igd	2	TRUE	102.468
rs2517696	C	T	C	T	-0.2424	0.4981	0.7156	0.5167	FALSE	FALSE	FALSE	finn-b-M13_ANKYLOSPON	6	29927611	0.0385		2.65828e-38	Ankylosing spondylitis || id:finn-b-M13_ANKYLOSPON	Ankylosing spondylitis	Ankylosing spondylitis || ||	TRUE	igd								0.04306	1635	2.12002e-08	29927611	6	ebi-a-GCST90002111	HLA DR on CD33dim HLA DR+ CD11b- || id:ebi-a-GCST90002111	TRUE	reported	igd	2	TRUE	31.6896
rs61742525	A	G	A	G	0.3935	-0.2113	0.0917	0.00398	FALSE	FALSE	FALSE	finn-b-M13_ANKYLOSPON	6	33072522	0.2991		0.4799	Ankylosing spondylitis || id:finn-b-M13_ANKYLOSPON	Ankylosing spondylitis	Ankylosing spondylitis || ||	TRUE	igd								0.06679	1635	4.65404e-09	33072522	6	ebi-a-GCST90002111	HLA DR on CD33dim HLA DR+ CD11b- || id:ebi-a-GCST90002111	TRUE	reported	igd	2	TRUE	34.711
rs6917212	G	C	G	C	-0.4456	0.3979	0.7639	0.6952	FALSE	TRUE	FALSE	finn-b-M13_ANKYLOSPON	6	32583005	0.0436		7.10559e-20	Ankylosing spondylitis || id:finn-b-M13_ANKYLOSPON	Ankylosing spondylitis	Ankylosing spondylitis || ||	TRUE	igd								0.04403	1635	2.13993e-23	32583005	6	ebi-a-GCST90002111	HLA DR on CD33dim HLA DR+ CD11b- || id:ebi-a-GCST90002111	TRUE	reported	igd	2	TRUE	102.422
rs9269109	C	T	C	T	0.3702	-0.2021	0.3575	0.6808	FALSE	FALSE	FALSE	finn-b-M13_ANKYLOSPON	6	32443266	0.0411		8.84097e-07	Ankylosing spondylitis || id:finn-b-M13_ANKYLOSPON	Ankylosing spondylitis	Ankylosing spondylitis || ||	TRUE	igd								0.04014	1635	8.63973e-20	32443266	6	ebi-a-GCST90002111	HLA DR on CD33dim HLA DR+ CD11b- || id:ebi-a-GCST90002111	TRUE	reported	igd	2	TRUE	85.0586
rs11615628	A	G	A	G	-0.2062	-0.0248	0.2466	0.2886	FALSE	FALSE	FALSE	finn-b-M13_ANKYLOSPON	12	6903631	0.0411		0.545801	Ankylosing spondylitis || id:finn-b-M13_ANKYLOSPON	Ankylosing spondylitis	Ankylosing spondylitis || ||	TRUE	igd								0.03133	2920	5.4853e-11	6903631	12	ebi-a-GCST90002067	CD4 on CD39+ activated CD4 regulatory T cell || id:ebi-a-GCST90002067	TRUE	reported	igd	2	TRUE	43.3168
rs2253487	A	G	A	G	0.2209	-0.5093	0.4719	0.3694	FALSE	FALSE	FALSE	finn-b-M13_ANKYLOSPON	6	31249127	0.0407		5.78629e-36	Ankylosing spondylitis || id:finn-b-M13_ANKYLOSPON	Ankylosing spondylitis	Ankylosing spondylitis || ||	TRUE	igd								0.02974	2920	1.42298e-13	31249127	6	ebi-a-GCST90002067	CD4 on CD39+ activated CD4 regulatory T cell || id:ebi-a-GCST90002067	TRUE	reported	igd	2	TRUE	55.1708
rs3095335	C	G	C	G	0.1896	-0.2898	0.3325	0.1013	FALSE	TRUE	FALSE	finn-b-M13_ANKYLOSPON	6	30741305	0.0668		1.414e-05	Ankylosing spondylitis || id:finn-b-M13_ANKYLOSPON	Ankylosing spondylitis	Ankylosing spondylitis || ||	TRUE	igd								0.03259	2920	6.58901e-09	30741305	6	ebi-a-GCST90002067	CD4 on CD39+ activated CD4 regulatory T cell || id:ebi-a-GCST90002067	TRUE	reported	igd	2	TRUE	33.846
rs9263475	G	A	G	A	0.2029	-0.7764	0.4865	0.2814	FALSE	FALSE	FALSE	finn-b-M13_ANKYLOSPON	6	31050348	0.0533		3.80627e-48	Ankylosing spondylitis || id:finn-b-M13_ANKYLOSPON	Ankylosing spondylitis	Ankylosing spondylitis || ||	TRUE	igd								0.02967	2920	9.61391e-12	31050348	6	ebi-a-GCST90002067	CD4 on CD39+ activated CD4 regulatory T cell || id:ebi-a-GCST90002067	TRUE	reported	igd	2	TRUE	46.7659
rs116671810	A	G	A	G	0.3239	-0.6053	0.0711	0.0008443	FALSE	FALSE	FALSE	finn-b-M13_ANKYLOSPON	6	31450274	0.6345		0.3401	Ankylosing spondylitis || id:finn-b-M13_ANKYLOSPON	Ankylosing spondylitis	Ankylosing spondylitis || ||	TRUE	igd								0.05515	3621	4.65704e-09	31450274	6	ebi-a-GCST90001984	HLA DR on CD14- CD16+ monocyte || id:ebi-a-GCST90001984	TRUE	reported	igd	2	TRUE	34.493
rs412492	T	A	T	A	-0.299	0.0543	0.7974	0.678	FALSE	TRUE	FALSE	finn-b-M13_ANKYLOSPON	6	32213831	0.0401		0.1765	Ankylosing spondylitis || id:finn-b-M13_ANKYLOSPON	Ankylosing spondylitis	Ankylosing spondylitis || ||	TRUE	igd								0.03392	3621	1.826e-18	32213831	6	ebi-a-GCST90001984	HLA DR on CD14- CD16+ monocyte || id:ebi-a-GCST90001984	TRUE	reported	igd	2	TRUE	77.7017
rs61742525	A	G	A	G	0.313	-0.2113	0.0888	0.00398	FALSE	FALSE	FALSE	finn-b-M13_ANKYLOSPON	6	33072522	0.2991		0.4799	Ankylosing spondylitis || id:finn-b-M13_ANKYLOSPON	Ankylosing spondylitis	Ankylosing spondylitis || ||	TRUE	igd								0.04821	3621	9.64273e-11	33072522	6	ebi-a-GCST90001984	HLA DR on CD14- CD16+ monocyte || id:ebi-a-GCST90001984	TRUE	reported	igd	2	TRUE	42.1516
rs6808893	T	C	T	C	-0.2043	-0.0119	0.5719	0.5608	FALSE	FALSE	FALSE	finn-b-M13_ANKYLOSPON	3	188133439	0.0376		0.752101	Ankylosing spondylitis || id:finn-b-M13_ANKYLOSPON	Ankylosing spondylitis	Ankylosing spondylitis || ||	TRUE	igd								0.02491	3621	3.26964e-16	188133439	3	ebi-a-GCST90001984	HLA DR on CD14- CD16+ monocyte || id:ebi-a-GCST90001984	TRUE	reported	igd	2	TRUE	67.265
rs6917212	G	C	G	C	-0.476	0.3979	0.777	0.6952	FALSE	TRUE	FALSE	finn-b-M13_ANKYLOSPON	6	32583005	0.0436		7.10559e-20	Ankylosing spondylitis || id:finn-b-M13_ANKYLOSPON	Ankylosing spondylitis	Ankylosing spondylitis || ||	TRUE	igd								0.03201	3621	1.32495e-48	32583005	6	ebi-a-GCST90001984	HLA DR on CD14- CD16+ monocyte || id:ebi-a-GCST90001984	TRUE	reported	igd	2	TRUE	221.127
rs73499473	T	C	T	C	0.3801	-0.1056	0.776	0.7316	FALSE	FALSE	FALSE	finn-b-M13_ANKYLOSPON	16	10978885	0.0419		0.0116799	Ankylosing spondylitis || id:finn-b-M13_ANKYLOSPON	Ankylosing spondylitis	Ankylosing spondylitis || ||	TRUE	igd								0.02898	3621	1.90897e-38	10978885	16	ebi-a-GCST90001984	HLA DR on CD14- CD16+ monocyte || id:ebi-a-GCST90001984	TRUE	reported	igd	2	TRUE	172.028
rs8057874	C	G	C	G	0.1477	0.0074	0.3318	0.4132	FALSE	TRUE	FALSE	finn-b-M13_ANKYLOSPON	16	10706593	0.0378		0.8444	Ankylosing spondylitis || id:finn-b-M13_ANKYLOSPON	Ankylosing spondylitis	Ankylosing spondylitis || ||	TRUE	igd								0.02631	3621	2.10698e-08	10706593	16	ebi-a-GCST90001984	HLA DR on CD14- CD16+ monocyte || id:ebi-a-GCST90001984	TRUE	reported	igd	2	TRUE	31.5151
rs9269109	C	T	C	T	0.3511	-0.2021	0.3592	0.6808	FALSE	FALSE	FALSE	finn-b-M13_ANKYLOSPON	6	32443266	0.0411		8.84097e-07	Ankylosing spondylitis || id:finn-b-M13_ANKYLOSPON	Ankylosing spondylitis	Ankylosing spondylitis || ||	TRUE	igd								0.02921	3621	1.18604e-32	32443266	6	ebi-a-GCST90001984	HLA DR on CD14- CD16+ monocyte || id:ebi-a-GCST90001984	TRUE	reported	igd	2	TRUE	144.477
rs146620586	T	G	T	G	1.949	0.5924	0.0032	0.005819	FALSE	FALSE	FALSE	finn-b-M13_ANKYLOSPON	1	198524264	0.2488		0.01725	Ankylosing spondylitis || id:finn-b-M13_ANKYLOSPON	Ankylosing spondylitis	Ankylosing spondylitis || ||	TRUE	igd								0.2815	3427	5.29541e-12	198524264	1	ebi-a-GCST90001558	Terminally Differentiated CD8+ T cell %CD8+ T cell || id:ebi-a-GCST90001558	TRUE	reported	igd	2	TRUE	47.9366
rs6707421	G	A	G	A	0.246	0.0497	0.3011	0.1198	FALSE	FALSE	FALSE	finn-b-M13_ANKYLOSPON	2	38897781	0.0571		0.3845	Ankylosing spondylitis || id:finn-b-M13_ANKYLOSPON	Ankylosing spondylitis	Ankylosing spondylitis || ||	TRUE	igd								0.02696	3427	1.20587e-19	38897781	2	ebi-a-GCST90001558	Terminally Differentiated CD8+ T cell %CD8+ T cell || id:ebi-a-GCST90001558	TRUE	reported	igd	2	TRUE	83.2589
rs7583259	G	C	G	C	0.352	0.0291	0.5023	0.5658	FALSE	TRUE	TRUE	finn-b-M13_ANKYLOSPON	2	38921934	0.0376		0.4396	Ankylosing spondylitis || id:finn-b-M13_ANKYLOSPON	Ankylosing spondylitis	Ankylosing spondylitis || ||	TRUE	igd								0.02426	3427	2.38891e-46	38921934	2	ebi-a-GCST90001558	Terminally Differentiated CD8+ T cell %CD8+ T cell || id:ebi-a-GCST90001558	TRUE	reported	igd	2	FALSE	210.525
rs79827501	T	G	T	G	-0.3142	0.1125	0.0732	0.02021	FALSE	FALSE	FALSE	finn-b-M13_ANKYLOSPON	2	38431267	0.1341		0.4015	Ankylosing spondylitis || id:finn-b-M13_ANKYLOSPON	Ankylosing spondylitis	Ankylosing spondylitis || ||	TRUE	igd								0.04765	3427	4.97279e-11	38431267	2	ebi-a-GCST90001558	Terminally Differentiated CD8+ T cell %CD8+ T cell || id:ebi-a-GCST90001558	TRUE	reported	igd	2	TRUE	43.4797
rs17201560	C	T	C	T	-0.5186	-0.3576	0.029	0.03369	FALSE	FALSE	FALSE	finn-b-M13_ANKYLOSPON	6	32047268	0.1046		0.000626902	Ankylosing spondylitis || id:finn-b-M13_ANKYLOSPON	Ankylosing spondylitis	Ankylosing spondylitis || ||	TRUE	igd								0.08634	2912	2.133e-09	32047268	6	ebi-a-GCST90002056	CD8 on Effector Memory CD8+ T cell || id:ebi-a-GCST90002056	TRUE	reported	igd	2	TRUE	36.0779
rs2571390	C	T	C	T	0.3643	0.5012	0.8223	0.6138	FALSE	FALSE	FALSE	finn-b-M13_ANKYLOSPON	6	29923554	0.0406		4.55722e-35	Ankylosing spondylitis || id:finn-b-M13_ANKYLOSPON	Ankylosing spondylitis	Ankylosing spondylitis || ||	TRUE	igd								0.03754	2912	6.15744e-22	29923554	6	ebi-a-GCST90002056	CD8 on Effector Memory CD8+ T cell || id:ebi-a-GCST90002056	TRUE	reported	igd	2	TRUE	94.1737
rs3020726	G	A	G	A	-0.2979	-0.1003	0.1384	0.09719	FALSE	FALSE	FALSE	finn-b-M13_ANKYLOSPON	2	87016506	0.0627		0.1095	Ankylosing spondylitis || id:finn-b-M13_ANKYLOSPON	Ankylosing spondylitis	Ankylosing spondylitis || ||	TRUE	igd								0.03961	2912	7.15319e-14	87016506	2	ebi-a-GCST90002056	CD8 on Effector Memory CD8+ T cell || id:ebi-a-GCST90002056	TRUE	reported	igd	2	TRUE	56.5629
rs9468618	T	C	T	C	-0.2423	-0.389	0.1818	0.0558	FALSE	FALSE	FALSE	finn-b-M13_ANKYLOSPON	6	29750776	0.0827		2.54203e-06	Ankylosing spondylitis || id:finn-b-M13_ANKYLOSPON	Ankylosing spondylitis	Ankylosing spondylitis || ||	TRUE	igd								0.03881	2912	4.89396e-10	29750776	6	ebi-a-GCST90002056	CD8 on Effector Memory CD8+ T cell || id:ebi-a-GCST90002056	TRUE	reported	igd	2	TRUE	38.978
rs2181036	C	T	C	T	-0.1446	-0.012	0.4167	0.4838	FALSE	FALSE	FALSE	finn-b-M13_ANKYLOSPON	9	117649136	0.0372		0.7466	Ankylosing spondylitis || id:finn-b-M13_ANKYLOSPON	Ankylosing spondylitis	Ankylosing spondylitis || ||	TRUE	igd								0.02608	3579	3.16599e-08	117649136	9	ebi-a-GCST90001627	HLA DR+ CD8+ T cell Absolute Count || id:ebi-a-GCST90001627	TRUE	reported	igd	2	TRUE	30.7412
rs3087456	A	G	A	G	-0.4286	-0.0895	0.766	0.7342	FALSE	FALSE	FALSE	finn-b-M13_ANKYLOSPON	16	10970902	0.042		0.0331497	Ankylosing spondylitis || id:finn-b-M13_ANKYLOSPON	Ankylosing spondylitis	Ankylosing spondylitis || ||	TRUE	igd								0.0278	3579	5.57057e-52	10970902	16	ebi-a-GCST90001627	HLA DR+ CD8+ T cell Absolute Count || id:ebi-a-GCST90001627	TRUE	reported	igd	2	TRUE	237.692
rs72779785	G	A	G	A	-0.2122	0.0626	0.1636	0.06792	FALSE	FALSE	FALSE	finn-b-M13_ANKYLOSPON	16	10569039	0.0748		0.4032	Ankylosing spondylitis || id:finn-b-M13_ANKYLOSPON	Ankylosing spondylitis	Ankylosing spondylitis || ||	TRUE	igd								0.03296	3579	1.358e-10	10569039	16	ebi-a-GCST90001627	HLA DR+ CD8+ T cell Absolute Count || id:ebi-a-GCST90001627	TRUE	reported	igd	2	TRUE	41.4492
rs9378213	G	T	G	T	0.2434	0.0957	0.3061	0.4389	FALSE	FALSE	FALSE	finn-b-M13_ANKYLOSPON	6	32449160	0.0458		0.0366201	Ankylosing spondylitis || id:finn-b-M13_ANKYLOSPON	Ankylosing spondylitis	Ankylosing spondylitis || ||	TRUE	igd	TRUE	rs9378213	rs9394099	G	T	T	G	0.03098	3579	5.15941e-15	32448398	6	ebi-a-GCST90001627	HLA DR+ CD8+ T cell Absolute Count || id:ebi-a-GCST90001627	TRUE	reported	igd	2	TRUE	61.7274
rs3087456	A	G	A	G	-0.4525	-0.0895	0.7662	0.7342	FALSE	FALSE	FALSE	finn-b-M13_ANKYLOSPON	16	10970902	0.042		0.0331497	Ankylosing spondylitis || id:finn-b-M13_ANKYLOSPON	Ankylosing spondylitis	Ankylosing spondylitis || ||	TRUE	igd								0.027	3595	9.22784e-61	10970902	16	ebi-a-GCST90001629	HLA DR+ CD8+ T cell %lymphocyte || id:ebi-a-GCST90001629	TRUE	reported	igd	2	TRUE	280.873
rs72779785	G	A	G	A	-0.1929	0.0626	0.1634	0.06792	FALSE	FALSE	FALSE	finn-b-M13_ANKYLOSPON	16	10569039	0.0748		0.4032	Ankylosing spondylitis || id:finn-b-M13_ANKYLOSPON	Ankylosing spondylitis	Ankylosing spondylitis || ||	TRUE	igd								0.03221	3595	2.311e-09	10569039	16	ebi-a-GCST90001629	HLA DR+ CD8+ T cell %lymphocyte || id:ebi-a-GCST90001629	TRUE	reported	igd	2	TRUE	35.866
rs9378213	G	T	G	T	0.2165	0.0957	0.3057	0.4389	FALSE	FALSE	FALSE	finn-b-M13_ANKYLOSPON	6	32449160	0.0458		0.0366201	Ankylosing spondylitis || id:finn-b-M13_ANKYLOSPON	Ankylosing spondylitis	Ankylosing spondylitis || ||	TRUE	igd	TRUE	rs9378213	rs9394099	G	T	T	G	0.03031	3595	1.10892e-12	32448398	6	ebi-a-GCST90001629	HLA DR+ CD8+ T cell %lymphocyte || id:ebi-a-GCST90001629	TRUE	reported	igd	2	TRUE	51.0204
